# Supplementary material for: Label-aware distance mitigates temporal and spatial variability for clustering and visualization of single-cell gene expression data
Source: Commun Biol. 2024 Mar 14;7:326. doi: 10.1038/s42003-024-05988-y (PMC10940680; doi:10.1038/s42003-024-05988-y)
Supplement: Supplementary file 4 — Supplementary Data 1 [file 42003_2024_5988_MOESM4_ESM.xlsx]

## Sheet: Fig3c
	Bio conservation		Batch correction		Aggregated Score
Method	Isolated labels	Silhouette label	Silhouette batch	Graph connectivity	Batch correction	Bio conservation	Total
LAD	0.64	0.58	0.85	0.95	0.9	0.61	0.73
PCA	0.57	0.58	0.87	0.92	0.9	0.58	0.71
Limma	0.55	0.54	0.9	0.91	0.91	0.55	0.69
Seurat (RPCA)	0.6	0.5	0.83	0.84	0.84	0.55	0.67
Seurat (CCA)	0.59	0.5	0.85	0.78	0.82	0.55	0.65
Harmony	0.48	0.49	0.91	0.83	0.87	0.48	0.64

## Sheet: Fig4b
	Bio conservation		Batch correction		Aggregated Score
Method	Isolated labels	Silhouette label	Silhouette batch	Graph connectivity	Batch correction	Bio conservation	Total
Seurat (CCA)	0.6	0.6	0.81	0.87	0.84	0.6	0.7
PCA	0.62	0.54	0.82	0.88	0.85	0.58	0.69
Harmony	0.61	0.56	0.83	0.85	0.84	0.58	0.69
Seurat (RPCA)	0.6	0.58	0.8	0.87	0.83	0.59	0.69
LAD	0.57	0.55	0.83	0.89	0.86	0.56	0.68
Limma	0.56	0.58	0.79	0.77	0.78	0.57	0.65
